# Supplementary material for: AutomiG, a Biosensor to Detect Alterations in miRNA Biogenesis and in Small RNA Silencing Guided by Perfect Target Complementarity
Source: PLoS One. 2013 Sep 3;8(9):e74296. doi: 10.1371/journal.pone.0074296 (PMC3760873; doi:10.1371/journal.pone.0074296)
Supplement: Table S1 — Abundances of miRNA sequencing reads in small RNA libraries from automiG S2R+ cells and from ubi-automiG transgenic adult flies. miG-1 and miG-2 are orange shaded. mir-5 and mir-6.1 are light-blue shaded. Note that the mir-5/mir-6 cluster is mostly expressed during embryogenesis and that only very few reads matching these miRNAs are recovered from the S2R+ and adult flies libraries. (XLS) [file pone.0074296.s001.xls]

## Sheet: Table S1
Supplemental Table S1
automiG S2R+ cells (standard library)							automiG S2R+ cells (oxidized library)							ubi-automiG transgenic flies (standard library)
gene	pre-miR	miR_5p	%	miR_3p	%		gene	pre-miR	miR_5p	%	miR_3p	%		gene	pre-miR	miR_5p		miR_3p
dme-bantam	176622	11104	0.020975	165518	0.312656		dme-mir-184	35610	792	0.00611078	34818	0.268643		dme-mir-8	331244	13491	0.0116653	317753	0.274752
dme-mir-184	172170	198	0.000374013	171972	0.324848		miG-1	31375	30745	0.237217	629	0.00485313		dme-bantam	102640	547	0.000472976	102093	0.088277
miG-1	25681	15425	0.0291371	10253	0.0193675		dme-bantam	19735	13215	0.101962	6520	0.0503059		dme-mir-1	93490	2	1.72934e-06	93488	0.0808364
dme-mir-276a	19572	38	7.17803e-05	19534	0.0368989		dme-mir-282	6431	839	0.00647342	5589	0.0431227		dme-mir-277	62542	215	0.000185904	62323	0.0538889
dme-mir-8	14120	1086	0.00205141	13034	0.0246207		dme-mir-996	4860	3763	0.0290339	1097	0.00846405		dme-let-7	46683	46577	0.0402738	106	9.16552e-05
dme-mir-282	12221	9113	0.0172141	3106	0.0058671		dme-mir-995	4080	9	6.94407e-05	4071	0.0314103		dme-mir-184	45721	78	6.74444e-05	45643	0.0394662
dme-mir-996	10202	3613	0.0068248	6588	0.0124444		dme-mir-14	3819	2844	0.0219433	975	0.00752274		dme-mir-989	39900	42	3.63162e-05	39858	0.0344641
dme-mir-14	9782	3849	0.00727059	5933	0.0112072		dme-mir-8	3577	532	0.00410472	3045	0.0234941		dme-mir-2a-2	33430	78	6.74444e-05	33352	0.0288385
dme-mir-279	9440	57	0.00010767	9383	0.0177241		dme-mir-33	2587	2160	0.0166658	427	0.00329458		dme-mir-34	28956	27310	0.0236142	1580	0.00136618
dme-mir-2a-2	8397	297	0.00056102	8100	0.0153005		dme-mir-305	2058	1369	0.0105627	689	0.00531607		dme-mir-318	27296	36	3.11282e-05	27260	0.023571
dme-mir-2a-1	7820	21	3.96681e-05	7799	0.014732		dme-mir-252	1602	1600	0.012345	2	1.54313e-05		dme-mir-2a-1	23696	83	7.17678e-05	23613	0.0204175
dme-mir-13b-1	7125	0	0	7125	0.0134588		dme-mir-276a	1596	75	0.000578672	1521	0.0117355		dme-mir-11	22166	6	5.18803e-06	22160	0.0191611
dme-mir-13b-2	7045	30	5.66687e-05	7015	0.013251		dme-mir-279	1551	51	0.000393497	1500	0.0115734		dme-mir-2b-2	18806	609	0.000526585	18195	0.0157327
dme-mir-11	5289	117	0.000221008	5172	0.00976968		dme-mir-277	1348	20	0.000154313	1326	0.0102309		dme-mir-2b-1	18699	0	0	18699	0.0161685
dme-mir-305	4846	3045	0.00575187	1801	0.00340201		dme-mir-11	1236	38	0.000293194	1198	0.00924333		dme-mir-14	18084	594	0.000513615	17489	0.0151222
dme-mir-275	4840	189	0.000357013	4651	0.00878553		dme-mir-2a-2	1080	552	0.00425903	528	0.00407385		dme-mir-275	16546	83	7.17678e-05	16462	0.0142342
dme-mir-34	4439	4080	0.00770694	287	0.00054213		dme-mir-988	798	665	0.0051309	133	0.00102618		dme-mir-263a	15908	15900	0.0137483	8	6.91738e-06
dme-mir-306	3207	3076	0.00581043	131	0.000247453		miG-2	579	384	0.0029628	195	0.00150455		dme-mir-276a	15592	6618	0.0057224	8974	0.00775957
miG-2	2557	1130	0.00213452	1425	0.00269176		dme-mir-2a-1	519	16	0.00012345	503	0.00388096		dme-mir-317	15322	185	0.000159964	15081	0.0130401
dme-mir-277	2548	92	0.000173784	2448	0.00462416		dme-mir-13b-2	468	26	0.000200606	442	0.00341031		dme-mir-10	14206	11193	0.00967827	3013	0.00260526
dme-mir-317	2497	467	0.000882142	2028	0.0038308		dme-mir-306	449	339	0.0026156	110	0.00084872		dme-mir-13b-2	13732	16	1.38348e-05	13716	0.0118598
dme-mir-995	2332	29	5.47797e-05	2303	0.00435027		dme-mir-13b-1	436	0	0	436	0.00336402		dme-mir-13b-1	13712	2	1.72934e-06	13710	0.0118547
dme-mir-33	1915	1677	0.00316778	238	0.000449571		dme-mir-998	392	319	0.00246129	73	0.000563241		dme-mir-9b	9449	8867	0.00766705	582	0.000503239
dme-mir-2b-2	1859	179	0.000338123	1680	0.00317345		dme-mir-9c	374	374	0.00288565	0	0		dme-mir-999	9385	0	0	9385	0.00811495
dme-mir-2b-1	1684	0	0	1684	0.003181		dme-mir-275	337	68	0.000524663	269	0.00207551		dme-mir-9a	7514	6772	0.00585556	742	0.000641587
dme-mir-980	1497	82	0.000154894	1415	0.00267287		dme-mir-965	285	270	0.00208322	15	0.000115734		dme-mir-9c	7134	7114	0.00615128	19	1.64288e-05
dme-mir-7	1428	1360	0.00256898	68	0.000128449		dme-mir-2b-2	262	143	0.00110334	119	0.00091816		dme-mir-276b	6769	6431	0.00556071	338	0.000292259
dme-mir-252	1014	1005	0.0018984	8	1.51116e-05		dme-mir-34	247	230	0.0017746	17	0.000131166		dme-mir-281-2	5433	3037	0.00262601	2394	0.00207002
dme-mir-307a	993	47	8.87809e-05	946	0.00178695		dme-mir-263a	228	227	0.00175145	1	7.71563e-06		dme-mir-7	4900	4883	0.00422219	17	1.46994e-05
dme-mir-965	925	879	0.00166039	46	8.6892e-05		dme-mir-317	226	74	0.000570957	150	0.00115734		miG-1	4714	3338	0.00288627	1376	0.00118979
dme-mir-988	705	565	0.00106726	140	0.000264454		dme-mir-308	197	138	0.00106476	59	0.000455222		dme-mir-279	4407	8	6.91738e-06	4399	0.00380369
dme-mir-283	502	497	0.000938811	5	9.44478e-06		dme-mir-7	183	136	0.00104933	47	0.000362635		dme-mir-125	4387	4353	0.00376392	34	2.93988e-05
dme-mir-9c	487	487	0.000919921	0	0		dme-mir-283	179	176	0.00135795	3	2.31469e-05		dme-mir-263b	3783	3783	0.00327105	0	0
dme-mir-9b	463	388	0.000732915	75	0.000141672		dme-mir-2b-1	129	0	0	129	0.000995317		dme-mir-305	3448	2314	0.00200085	1134	0.000980538
dme-mir-263a	426	426	0.000804695	0	0		dme-mir-980	108	14	0.000108019	94	0.000725269		dme-mir-311	2815	37	3.19929e-05	2778	0.00240206
dme-mir-998	401	118	0.000222897	283	0.000534575		dme-mir-999	79	17	0.000131166	62	0.000478369		dme-mir-281-1	2736	390	0.000337222	2346	0.00202852
dme-mir-999	370	5	9.44478e-06	365	0.000689469		dme-mir-276b	77	76	0.000586388	1	7.71563e-06		dme-mir-956	2729	31	2.68048e-05	2698	0.00233288
dme-mir-308	362	83	0.000156783	279	0.000527019		dme-mir-970	75	3	2.31469e-05	72	0.000555526		dme-mir-33	2654	2576	0.00222739	77	6.65797e-05
dme-mir-970	347	6	1.13337e-05	341	0.000644134		dme-mir-79	73	3	2.31469e-05	70	0.000540094		dme-mir-306	2391	2354	0.00203544	37	3.19929e-05
dme-mir-986	136	135	0.000255009	1	1.88896e-06		dme-mir-92a	59	58	0.000447507	1	7.71563e-06		dme-mir-87	2325	5	4.32336e-06	2320	0.00200604
dme-mir-79	131	39	7.36693e-05	92	0.000173784		dme-mir-307a	52	31	0.000239185	21	0.000162028		dme-mir-996	2305	172	0.000148724	2125	0.00183743
dme-mir-1010	119	3	5.66687e-06	116	0.000219119		dme-mir-190	21	16	0.00012345	5	3.85782e-05		dme-mir-12	2110	2109	0.00182359	1	8.64672e-07
dme-mir-281-2	95	59	0.000111448	36	6.80024e-05		dme-mir-12	20	20	0.000154313	0	0		dme-mir-987	1970	1967	0.00170081	3	2.59402e-06
dme-mir-1003	87	1	1.88896e-06	86	0.00016245		dme-mir-986	20	20	0.000154313	0	0		dme-mir-314	1829	13	1.12407e-05	1815	0.00156938
dme-mir-12	70	68	0.000128449	2	3.77791e-06		dme-mir-1012	18	10	7.71563e-05	8	6.17251e-05		dme-mir-285	1753	34	2.93988e-05	1719	0.00148637
dme-mir-276b	68	54	0.000102004	14	2.64454e-05		dme-mir-2279	15	15	0.000115734	0	0		dme-mir-31a	1742	1704	0.0014734	38	3.28575e-05
dme-mir-304	44	39	7.36693e-05	5	9.44478e-06		dme-mir-966	15	14	0.000108019	1	7.71563e-06		dme-mir-304	1694	1426	0.00123302	267	0.000230867
dme-mir-92a	44	27	5.10018e-05	17	3.21122e-05		dme-mir-284	14	9	6.94407e-05	5	3.85782e-05		dme-mir-994	1678	811	0.000701249	863	0.000746212
dme-mir-281-1	39	3	5.66687e-06	36	6.80024e-05		dme-mir-9b	13	10	7.71563e-05	3	2.31469e-05		dme-mir-79	1659	19	1.64288e-05	1640	0.00141806
dme-mir-278	36	8	1.51116e-05	28	5.28908e-05		dme-mir-1003	12	0	0	12	9.25876e-05		dme-mir-274	1584	1581	0.00136705	3	2.59402e-06
dme-mir-13a	29	0	0	29	5.47797e-05		dme-mir-281-2	9	6	4.62938e-05	2	1.54313e-05		dme-mir-92b	1571	11	9.51139e-06	1560	0.00134889
dme-mir-190	29	19	3.58902e-05	10	1.88896e-05		dme-mir-2c	8	0	0	8	6.17251e-05		dme-mir-210	1499	10	8.64672e-06	1489	0.0012875
dme-mir-1006	28	3	5.66687e-06	25	4.72239e-05		dme-mir-304	8	7	5.40094e-05	1	7.71563e-06		dme-mir-965	1489	80	6.91738e-05	1409	0.00121832
dme-mir-984	26	24	4.53349e-05	2	3.77791e-06		dme-mir-1010	7	6	4.62938e-05	1	7.71563e-06		dme-mir-316	1428	1384	0.00119671	44	3.80456e-05
dme-mir-2c	21	0	0	21	3.96681e-05		dme-mir-984	7	7	5.40094e-05	0	0		dme-mir-1010	1392	16	1.38348e-05	1376	0.00118979
dme-mir-966	17	16	3.02233e-05	1	1.88896e-06		dme-mir-281-1	5	3	2.31469e-05	2	1.54313e-05		dme-mir-252	1304	1186	0.0010255	116	0.000100302
dme-mir-284	16	8	1.51116e-05	8	1.51116e-05		dme-mir-954	5	3	2.31469e-05	2	1.54313e-05		dme-mir-929	1304	1267	0.00109554	37	3.19929e-05
dme-mir-274	15	15	2.83343e-05	0	0		dme-mir-1006	4	2	1.54313e-05	2	1.54313e-05		dme-mir-308	1273	1264	0.00109295	9	7.78205e-06
dme-mir-1012	14	8	1.51116e-05	6	1.13337e-05		dme-mir-4910	4	4	3.08625e-05	0	0		dme-mir-998	1202	15	1.29701e-05	1187	0.00102637
dme-mir-286	13	0	0	13	2.45564e-05		dme-mir-92b	4	0	0	4	3.08625e-05		dme-mir-957	1198	4	3.45869e-06	1194	0.00103242
dme-mir-92b	12	0	0	12	2.26675e-05		dme-mir-1016	3	3	2.31469e-05	0	0		dme-mir-283	1185	1182	0.00102204	2	1.72934e-06
dme-mir-2279	11	11	2.07785e-05	0	0		dme-mir-2489	3	3	2.31469e-05	0	0		dme-mir-1000	1170	1170	0.00101167	0	0
dme-mir-954	11	7	1.32227e-05	4	7.55582e-06		dme-mir-278	3	1	7.71563e-06	2	1.54313e-05		dme-mir-986	1089	1075	0.000929522	14	1.21054e-05
dme-mir-2535b	10	6	1.13337e-05	4	7.55582e-06		dme-mir-4969	3	3	2.31469e-05	0	0		miG-2	1076	166	0.000143536	910	0.000786851
dme-mir-318	9	0	0	9	1.70006e-05		dme-mir-5	3	3	2.31469e-05	0	0		dme-mir-310	1035	23	1.98875e-05	1012	0.000875048
dme-mir-982	9	7	1.32227e-05	2	3.77791e-06		dme-mir-1007	2	2	1.54313e-05	0	0		dme-mir-307a	1034	2	1.72934e-06	1031	0.000891477
dme-let-7	8	8	1.51116e-05	0	0		dme-mir-1008	2	2	1.54313e-05	0	0		dme-mir-958	909	481	0.000415907	428	0.00037008
dme-mir-1008	8	6	1.13337e-05	2	3.77791e-06		dme-mir-31a	2	2	1.54313e-05	0	0		dme-mir-313	867	25	2.16168e-05	842	0.000728054
dme-mir-1009	8	1	1.88896e-06	7	1.32227e-05		dme-mir-4951	2	2	1.54313e-05	0	0		dme-mir-312	857	147	0.000127107	710	0.000613917
dme-mir-312	7	3	5.66687e-06	4	7.55582e-06		dme-mir-982	2	2	1.54313e-05	0	0		dme-mir-133	834	24	2.07521e-05	810	0.000700384
dme-mir-1013	6	0	0	6	1.13337e-05		dme-mir-1009	1	0	0	1	7.71563e-06		dme-mir-92a	805	105	9.07906e-05	700	0.00060527
dme-mir-991	6	0	0	6	1.13337e-05		dme-mir-1013	1	0	0	1	7.71563e-06		dme-mir-282	701	132	0.000114137	566	0.000489404
dme-mir-1007	5	2	3.77791e-06	3	5.66687e-06		dme-mir-133	1	0	0	1	7.71563e-06		dme-mir-375	626	34	2.93988e-05	592	0.000511886
dme-mir-5	5	5	9.44478e-06	0	0		dme-mir-2282	1	1	7.71563e-06	0	0		dme-mir-970	601	6	5.18803e-06	594	0.000513615
dme-mir-311	4	1	1.88896e-06	3	5.66687e-06		dme-mir-2501	1	1	7.71563e-06	0	0		dme-mir-995	579	27	2.33461e-05	552	0.000477299
dme-mir-983-1	4	4	7.55582e-06	0	0		dme-mir-2535b	1	1	7.71563e-06	0	0		dme-mir-284	524	88	7.60911e-05	436	0.000376997
dme-mir-989	4	0	0	4	7.55582e-06		dme-mir-286	1	0	0	1	7.71563e-06		dme-mir-1012	395	195	0.000168611	200	0.000172934
dme-mir-2489	3	0	0	3	5.66687e-06		dme-mir-318	1	0	0	1	7.71563e-06		dme-mir-993	395	1	8.64672e-07	394	0.000340681
dme-mir-2497	3	3	5.66687e-06	0	0		dme-mir-4943	1	1	7.71563e-06	0	0		dme-mir-100	359	351	0.0003035	8	6.91738e-06
dme-mir-310	3	3	5.66687e-06	0	0		dme-mir-4949	1	1	7.71563e-06	0	0		dme-mir-315	359	358	0.000309553	1	8.64672e-07
dme-mir-315	3	3	5.66687e-06	0	0		dme-mir-929	1	1	7.71563e-06	0	0		dme-mir-190	347	137	0.00011846	210	0.000181581
dme-mir-31a	3	2	3.77791e-06	1	1.88896e-06		dme-mir-958	1	1	7.71563e-06	0	0		dme-mir-13a	321	2	1.72934e-06	319	0.00027583
dme-mir-4968	3	1	1.88896e-06	2	3.77791e-06		dme-mir-962	1	1	7.71563e-06	0	0		dme-mir-2c	295	6	5.18803e-06	289	0.00024989
dme-mir-4969	3	3	5.66687e-06	0	0		dme-mir-975	1	1	7.71563e-06	0	0		dme-mir-988	272	74	6.39857e-05	197	0.00017034
dme-mir-983-2	3	3	5.66687e-06	0	0		dme-mir-978	1	1	7.71563e-06	0	0		dme-mir-981	269	1	8.64672e-07	268	0.000231732
dme-mir-994	3	3	5.66687e-06	0	0		dme-mir-991	1	0	0	1	7.71563e-06		dme-mir-927	206	171	0.000147859	35	3.02635e-05
dme-mir-1	2	0	0	2	3.77791e-06		dme-mir-994	1	1	7.71563e-06	0	0		dme-mir-984	182	178	0.000153912	4	3.45869e-06
dme-mir-1016	2	2	3.77791e-06	0	0		dme-let-7	0	0	0	0	0		dme-mir-1003	171	1	8.64672e-07	170	0.000146994
dme-mir-125	2	2	3.77791e-06	0	0		dme-mir-1	0	0	0	0	0		dme-mir-137	151	0	0	151	0.000130565
dme-mir-4943	2	0	0	2	3.77791e-06		dme-mir-10	0	0	0	0	0		dme-mir-31b	135	135	0.000116731	0	0
dme-mir-4948	2	0	0	2	3.77791e-06		dme-mir-100	0	0	0	0	0		dme-mir-932	135	119	0.000102896	16	1.38348e-05
dme-mir-4951	2	2	3.77791e-06	0	0		dme-mir-1000	0	0	0	0	0		dme-mir-1006	118	4	3.45869e-06	114	9.85726e-05
dme-mir-4966	2	2	3.77791e-06	0	0		dme-mir-1001	0	0	0	0	0		dme-mir-1014	115	111	9.59786e-05	4	3.45869e-06
dme-mir-967	2	2	3.77791e-06	0	0		dme-mir-1002	0	0	0	0	0		dme-mir-193	94	88	7.60911e-05	6	5.18803e-06
dme-mir-1000	1	1	1.88896e-06	0	0		dme-mir-1004	0	0	0	0	0		dme-mir-124	91	2	1.72934e-06	89	7.69558e-05
dme-mir-124	1	1	1.88896e-06	0	0		dme-mir-1005	0	0	0	0	0		dme-mir-980	85	24	2.07521e-05	61	5.2745e-05
dme-mir-2282	1	1	1.88896e-06	0	0		dme-mir-1011	0	0	0	0	0		dme-mir-954	53	41	3.54515e-05	12	1.03761e-05
dme-mir-2493	1	0	0	1	1.88896e-06		dme-mir-1014	0	0	0	0	0		dme-mir-982	50	50	4.32336e-05	0	0
dme-mir-2494	1	1	1.88896e-06	0	0		dme-mir-1015	0	0	0	0	0		dme-mir-991	45	0	0	45	3.89102e-05
dme-mir-303	1	0	0	1	1.88896e-06		dme-mir-1017	0	0	0	0	0		dme-mir-2494	43	12	1.03761e-05	31	2.68048e-05
dme-mir-4	1	0	0	1	1.88896e-06		dme-mir-124	0	0	0	0	0		dme-mir-278	43	14	1.21054e-05	29	2.50755e-05
dme-mir-4910	1	1	1.88896e-06	0	0		dme-mir-125	0	0	0	0	0		dme-mir-960	43	42	3.63162e-05	1	8.64672e-07
dme-mir-4941	1	1	1.88896e-06	0	0		dme-mir-137	0	0	0	0	0		dme-mir-1008	30	1	8.64672e-07	29	2.50755e-05
dme-mir-4949	1	1	1.88896e-06	0	0		dme-mir-13a	0	0	0	0	0		dme-mir-1009	29	1	8.64672e-07	28	2.42108e-05
dme-mir-4952	1	0	0	1	1.88896e-06		dme-mir-193	0	0	0	0	0		dme-mir-964	28	28	2.42108e-05	0	0
dme-mir-927	1	0	0	1	1.88896e-06		dme-mir-210	0	0	0	0	0		dme-mir-1004	24	2	1.72934e-06	22	1.90228e-05
dme-mir-957	1	0	0	1	1.88896e-06		dme-mir-219	0	0	0	0	0		dme-mir-1013	24	0	0	24	2.07521e-05
dme-mir-976	1	0	0	1	1.88896e-06		dme-mir-2280	0	0	0	0	0		dme-mir-2535b	20	1	8.64672e-07	19	1.64288e-05
dme-mir-977	1	0	0	1	1.88896e-06		dme-mir-2281	0	0	0	0	0		dme-mir-iab-8	19	19	1.64288e-05	0	0
dme-mir-987	1	1	1.88896e-06	0	0		dme-mir-2283	0	0	0	0	0		dme-mir-990	18	18	1.55641e-05	0	0
dme-mir-10	0	0	0	0	0		dme-mir-2490	0	0	0	0	0		dme-mir-1001	17	17	1.46994e-05	0	0
dme-mir-100	0	0	0	0	0		dme-mir-2491	0	0	0	0	0		dme-mir-971	17	2	1.72934e-06	15	1.29701e-05
dme-mir-1001	0	0	0	0	0		dme-mir-2492	0	0	0	0	0		dme-mir-983-2	16	7	6.0527e-06	9	7.78205e-06
dme-mir-1002	0	0	0	0	0		dme-mir-2493	0	0	0	0	0		dme-mir-1005	15	1	8.64672e-07	14	1.21054e-05
dme-mir-1004	0	0	0	0	0		dme-mir-2494	0	0	0	0	0		dme-mir-961	15	13	1.12407e-05	2	1.72934e-06
dme-mir-1005	0	0	0	0	0		dme-mir-2495	0	0	0	0	0		dme-mir-983-1	15	6	5.18803e-06	9	7.78205e-06
dme-mir-1011	0	0	0	0	0		dme-mir-2496	0	0	0	0	0		dme-mir-963	14	14	1.21054e-05	0	0
dme-mir-1014	0	0	0	0	0		dme-mir-2497	0	0	0	0	0		dme-mir-969	14	14	1.21054e-05	0	0
dme-mir-1015	0	0	0	0	0		dme-mir-2498	0	0	0	0	0		dme-mir-2279	13	3	2.59402e-06	10	8.64672e-06
dme-mir-1017	0	0	0	0	0		dme-mir-2499	0	0	0	0	0		dme-mir-959	13	7	6.0527e-06	6	5.18803e-06
dme-mir-133	0	0	0	0	0		dme-mir-2500	0	0	0	0	0		dme-mir-1015	12	10	8.64672e-06	0	0
dme-mir-137	0	0	0	0	0		dme-mir-263b	0	0	0	0	0		dme-mir-286	12	0	0	12	1.03761e-05
dme-mir-193	0	0	0	0	0		dme-mir-274	0	0	0	0	0		dme-mir-962	12	12	1.03761e-05	0	0
dme-mir-210	0	0	0	0	0		dme-mir-280	0	0	0	0	0		dme-mir-992	12	12	1.03761e-05	0	0
dme-mir-219	0	0	0	0	0		dme-mir-285	0	0	0	0	0		dme-mir-966	10	10	8.64672e-06	0	0
dme-mir-2280	0	0	0	0	0		dme-mir-287	0	0	0	0	0		dme-mir-1007	9	1	8.64672e-07	8	6.91738e-06
dme-mir-2281	0	0	0	0	0		dme-mir-288	0	0	0	0	0		dme-mir-1017	9	0	0	9	7.78205e-06
dme-mir-2283	0	0	0	0	0		dme-mir-289	0	0	0	0	0		dme-mir-4968	8	4	3.45869e-06	4	3.45869e-06
dme-mir-2490	0	0	0	0	0		dme-mir-3	0	0	0	0	0		dme-mir-219	7	7	6.0527e-06	0	0
dme-mir-2491	0	0	0	0	0		dme-mir-303	0	0	0	0	0		dme-mir-5	7	2	1.72934e-06	5	4.32336e-06
dme-mir-2492	0	0	0	0	0		dme-mir-307b	0	0	0	0	0		dme-mir-4	5	0	0	5	4.32336e-06
dme-mir-2495	0	0	0	0	0		dme-mir-309	0	0	0	0	0		dme-mir-955	5	5	4.32336e-06	0	0
dme-mir-2496	0	0	0	0	0		dme-mir-310	0	0	0	0	0		dme-mir-303	4	4	3.45869e-06	0	0
dme-mir-2498	0	0	0	0	0		dme-mir-311	0	0	0	0	0		dme-mir-4949	4	1	8.64672e-07	3	2.59402e-06
dme-mir-2499	0	0	0	0	0		dme-mir-312	0	0	0	0	0		dme-mir-iab-4	4	4	3.45869e-06	0	0
dme-mir-2500	0	0	0	0	0		dme-mir-313	0	0	0	0	0		dme-mir-1011	3	0	0	3	2.59402e-06
dme-mir-2501	0	0	0	0	0		dme-mir-314	0	0	0	0	0		dme-mir-1016	3	1	8.64672e-07	2	1.72934e-06
dme-mir-263b	0	0	0	0	0		dme-mir-315	0	0	0	0	0		dme-mir-2500	3	3	2.59402e-06	0	0
dme-mir-280	0	0	0	0	0		dme-mir-316	0	0	0	0	0		dme-mir-4951	3	2	1.72934e-06	1	8.64672e-07
dme-mir-285	0	0	0	0	0		dme-mir-31b	0	0	0	0	0		dme-mir-4961	3	1	8.64672e-07	2	1.72934e-06
dme-mir-287	0	0	0	0	0		dme-mir-3641	0	0	0	0	0		dme-mir-2281	2	0	0	2	1.72934e-06
dme-mir-288	0	0	0	0	0		dme-mir-3642	0	0	0	0	0		dme-mir-2497	2	0	0	2	1.72934e-06
dme-mir-289	0	0	0	0	0		dme-mir-3643	0	0	0	0	0		dme-mir-3	2	0	0	2	1.72934e-06
dme-mir-3	0	0	0	0	0		dme-mir-3644	0	0	0	0	0		dme-mir-3641	2	0	0	2	1.72934e-06
dme-mir-307b	0	0	0	0	0		dme-mir-3645	0	0	0	0	0		dme-mir-3645	2	0	0	2	1.72934e-06
dme-mir-309	0	0	0	0	0		dme-mir-375	0	0	0	0	0		dme-mir-4916	2	2	1.72934e-06	0	0
dme-mir-313	0	0	0	0	0		dme-mir-4	0	0	0	0	0		dme-mir-4919	2	0	0	2	1.72934e-06
dme-mir-314	0	0	0	0	0		dme-mir-4908	0	0	0	0	0		dme-mir-4955	2	0	0	2	1.72934e-06
dme-mir-316	0	0	0	0	0		dme-mir-4909	0	0	0	0	0		dme-mir-4963	2	0	0	2	1.72934e-06
dme-mir-31b	0	0	0	0	0		dme-mir-4911	0	0	0	0	0		dme-mir-4977	2	0	0	2	1.72934e-06
dme-mir-3641	0	0	0	0	0		dme-mir-4912	0	0	0	0	0		dme-mir-968	2	2	1.72934e-06	0	0
dme-mir-3642	0	0	0	0	0		dme-mir-4913	0	0	0	0	0		dme-mir-977	2	0	0	2	1.72934e-06
dme-mir-3643	0	0	0	0	0		dme-mir-4914	0	0	0	0	0		dme-mir-2489	1	0	0	1	8.64672e-07
dme-mir-3644	0	0	0	0	0		dme-mir-4915	0	0	0	0	0		dme-mir-2491	1	0	0	1	8.64672e-07
dme-mir-3645	0	0	0	0	0		dme-mir-4916	0	0	0	0	0		dme-mir-2493	1	0	0	1	8.64672e-07
dme-mir-375	0	0	0	0	0		dme-mir-4917	0	0	0	0	0		dme-mir-4913	1	0	0	1	8.64672e-07
dme-mir-4908	0	0	0	0	0		dme-mir-4918	0	0	0	0	0		dme-mir-4917	1	0	0	1	8.64672e-07
dme-mir-4909	0	0	0	0	0		dme-mir-4919	0	0	0	0	0		dme-mir-4954	1	1	8.64672e-07	0	0
dme-mir-4911	0	0	0	0	0		dme-mir-4939	0	0	0	0	0		dme-mir-4962	1	0	0	1	8.64672e-07
dme-mir-4912	0	0	0	0	0		dme-mir-4940	0	0	0	0	0		dme-mir-4969	1	1	8.64672e-07	0	0
dme-mir-4913	0	0	0	0	0		dme-mir-4941	0	0	0	0	0		dme-mir-4973	1	0	0	1	8.64672e-07
dme-mir-4914	0	0	0	0	0		dme-mir-4942	0	0	0	0	0		dme-mir-4983	1	0	0	1	8.64672e-07
dme-mir-4915	0	0	0	0	0		dme-mir-4944	0	0	0	0	0		dme-mir-4987	1	1	8.64672e-07	0	0
dme-mir-4916	0	0	0	0	0		dme-mir-4945	0	0	0	0	0		dme-mir-967	1	1	8.64672e-07	0	0
dme-mir-4917	0	0	0	0	0		dme-mir-4946	0	0	0	0	0		dme-mir-973	1	1	8.64672e-07	0	0
dme-mir-4918	0	0	0	0	0		dme-mir-4947	0	0	0	0	0		dme-mir-974	1	1	8.64672e-07	0	0
dme-mir-4919	0	0	0	0	0		dme-mir-4948	0	0	0	0	0		dme-mir-976	1	0	0	1	8.64672e-07
dme-mir-4939	0	0	0	0	0		dme-mir-4950	0	0	0	0	0		dme-mir-978	1	0	0	1	8.64672e-07
dme-mir-4940	0	0	0	0	0		dme-mir-4952	0	0	0	0	0		dme-mir-1002	0	0	0	0	0
dme-mir-4942	0	0	0	0	0		dme-mir-4953	0	0	0	0	0		dme-mir-2280	0	0	0	0	0
dme-mir-4944	0	0	0	0	0		dme-mir-4954	0	0	0	0	0		dme-mir-2282	0	0	0	0	0
dme-mir-4945	0	0	0	0	0		dme-mir-4955	0	0	0	0	0		dme-mir-2283	0	0	0	0	0
dme-mir-4946	0	0	0	0	0		dme-mir-4956	0	0	0	0	0		dme-mir-2490	0	0	0	0	0
dme-mir-4947	0	0	0	0	0		dme-mir-4957	0	0	0	0	0		dme-mir-2492	0	0	0	0	0
dme-mir-4950	0	0	0	0	0		dme-mir-4958	0	0	0	0	0		dme-mir-2495	0	0	0	0	0
dme-mir-4953	0	0	0	0	0		dme-mir-4959	0	0	0	0	0		dme-mir-2496	0	0	0	0	0
dme-mir-4954	0	0	0	0	0		dme-mir-4960	0	0	0	0	0		dme-mir-2498	0	0	0	0	0
dme-mir-4955	0	0	0	0	0		dme-mir-4961	0	0	0	0	0		dme-mir-2499	0	0	0	0	0
dme-mir-4956	0	0	0	0	0		dme-mir-4962	0	0	0	0	0		dme-mir-2501	0	0	0	0	0
dme-mir-4957	0	0	0	0	0		dme-mir-4963	0	0	0	0	0		dme-mir-280	0	0	0	0	0
dme-mir-4958	0	0	0	0	0		dme-mir-4964	0	0	0	0	0		dme-mir-287	0	0	0	0	0
dme-mir-4959	0	0	0	0	0		dme-mir-4965	0	0	0	0	0		dme-mir-288	0	0	0	0	0
dme-mir-4960	0	0	0	0	0		dme-mir-4966	0	0	0	0	0		dme-mir-289	0	0	0	0	0
dme-mir-4961	0	0	0	0	0		dme-mir-4967	0	0	0	0	0		dme-mir-307b	0	0	0	0	0
dme-mir-4962	0	0	0	0	0		dme-mir-4968	0	0	0	0	0		dme-mir-309	0	0	0	0	0
dme-mir-4963	0	0	0	0	0		dme-mir-4970	0	0	0	0	0		dme-mir-3642	0	0	0	0	0
dme-mir-4964	0	0	0	0	0		dme-mir-4971	0	0	0	0	0		dme-mir-3643	0	0	0	0	0
dme-mir-4965	0	0	0	0	0		dme-mir-4972	0	0	0	0	0		dme-mir-3644	0	0	0	0	0
dme-mir-4967	0	0	0	0	0		dme-mir-4973	0	0	0	0	0		dme-mir-4908	0	0	0	0	0
dme-mir-4970	0	0	0	0	0		dme-mir-4974	0	0	0	0	0		dme-mir-4909	0	0	0	0	0
dme-mir-4971	0	0	0	0	0		dme-mir-4975	0	0	0	0	0		dme-mir-4910	0	0	0	0	0
dme-mir-4972	0	0	0	0	0		dme-mir-4976	0	0	0	0	0		dme-mir-4911	0	0	0	0	0
dme-mir-4973	0	0	0	0	0		dme-mir-4977	0	0	0	0	0		dme-mir-4912	0	0	0	0	0
dme-mir-4974	0	0	0	0	0		dme-mir-4978	0	0	0	0	0		dme-mir-4914	0	0	0	0	0
dme-mir-4975	0	0	0	0	0		dme-mir-4979	0	0	0	0	0		dme-mir-4915	0	0	0	0	0
dme-mir-4976	0	0	0	0	0		dme-mir-4980	0	0	0	0	0		dme-mir-4918	0	0	0	0	0
dme-mir-4977	0	0	0	0	0		dme-mir-4981	0	0	0	0	0		dme-mir-4939	0	0	0	0	0
dme-mir-4978	0	0	0	0	0		dme-mir-4982	0	0	0	0	0		dme-mir-4940	0	0	0	0	0
dme-mir-4979	0	0	0	0	0		dme-mir-4983	0	0	0	0	0		dme-mir-4941	0	0	0	0	0
dme-mir-4980	0	0	0	0	0		dme-mir-4984	0	0	0	0	0		dme-mir-4942	0	0	0	0	0
dme-mir-4981	0	0	0	0	0		dme-mir-4985	0	0	0	0	0		dme-mir-4943	0	0	0	0	0
dme-mir-4982	0	0	0	0	0		dme-mir-4986	0	0	0	0	0		dme-mir-4944	0	0	0	0	0
dme-mir-4983	0	0	0	0	0		dme-mir-4987	0	0	0	0	0		dme-mir-4945	0	0	0	0	0
dme-mir-4984	0	0	0	0	0		dme-mir-6-1	0	0	0	0	0		dme-mir-4946	0	0	0	0	0
dme-mir-4985	0	0	0	0	0		dme-mir-6-2	0	0	0	0	0		dme-mir-4947	0	0	0	0	0
dme-mir-4986	0	0	0	0	0		dme-mir-6-3	0	0	0	0	0		dme-mir-4948	0	0	0	0	0
dme-mir-4987	0	0	0	0	0		dme-mir-87	0	0	0	0	0		dme-mir-4950	0	0	0	0	0
dme-mir-6-1	0	0	0	0	0		dme-mir-927	0	0	0	0	0		dme-mir-4952	0	0	0	0	0
dme-mir-6-2	0	0	0	0	0		dme-mir-932	0	0	0	0	0		dme-mir-4953	0	0	0	0	0
dme-mir-6-3	0	0	0	0	0		dme-mir-955	0	0	0	0	0		dme-mir-4956	0	0	0	0	0
dme-mir-87	0	0	0	0	0		dme-mir-956	0	0	0	0	0		dme-mir-4957	0	0	0	0	0
dme-mir-929	0	0	0	0	0		dme-mir-957	0	0	0	0	0		dme-mir-4958	0	0	0	0	0
dme-mir-932	0	0	0	0	0		dme-mir-959	0	0	0	0	0		dme-mir-4959	0	0	0	0	0
dme-mir-955	0	0	0	0	0		dme-mir-960	0	0	0	0	0		dme-mir-4960	0	0	0	0	0
dme-mir-956	0	0	0	0	0		dme-mir-961	0	0	0	0	0		dme-mir-4964	0	0	0	0	0
dme-mir-958	0	0	0	0	0		dme-mir-963	0	0	0	0	0		dme-mir-4965	0	0	0	0	0
dme-mir-959	0	0	0	0	0		dme-mir-964	0	0	0	0	0		dme-mir-4966	0	0	0	0	0
dme-mir-960	0	0	0	0	0		dme-mir-967	0	0	0	0	0		dme-mir-4967	0	0	0	0	0
dme-mir-961	0	0	0	0	0		dme-mir-968	0	0	0	0	0		dme-mir-4970	0	0	0	0	0
dme-mir-962	0	0	0	0	0		dme-mir-969	0	0	0	0	0		dme-mir-4971	0	0	0	0	0
dme-mir-963	0	0	0	0	0		dme-mir-971	0	0	0	0	0		dme-mir-4972	0	0	0	0	0
dme-mir-964	0	0	0	0	0		dme-mir-972	0	0	0	0	0		dme-mir-4974	0	0	0	0	0
dme-mir-968	0	0	0	0	0		dme-mir-973	0	0	0	0	0		dme-mir-4975	0	0	0	0	0
dme-mir-969	0	0	0	0	0		dme-mir-974	0	0	0	0	0		dme-mir-4976	0	0	0	0	0
dme-mir-971	0	0	0	0	0		dme-mir-976	0	0	0	0	0		dme-mir-4978	0	0	0	0	0
dme-mir-972	0	0	0	0	0		dme-mir-977	0	0	0	0	0		dme-mir-4979	0	0	0	0	0
dme-mir-973	0	0	0	0	0		dme-mir-979	0	0	0	0	0		dme-mir-4980	0	0	0	0	0
dme-mir-974	0	0	0	0	0		dme-mir-981	0	0	0	0	0		dme-mir-4981	0	0	0	0	0
dme-mir-975	0	0	0	0	0		dme-mir-983-1	0	0	0	0	0		dme-mir-4982	0	0	0	0	0
dme-mir-978	0	0	0	0	0		dme-mir-983-2	0	0	0	0	0		dme-mir-4984	0	0	0	0	0
dme-mir-979	0	0	0	0	0		dme-mir-985	0	0	0	0	0		dme-mir-4985	0	0	0	0	0
dme-mir-981	0	0	0	0	0		dme-mir-987	0	0	0	0	0		dme-mir-4986	0	0	0	0	0
dme-mir-985	0	0	0	0	0		dme-mir-989	0	0	0	0	0		dme-mir-6-1	0	0	0	0	0
dme-mir-990	0	0	0	0	0		dme-mir-990	0	0	0	0	0		dme-mir-6-2	0	0	0	0	0
dme-mir-992	0	0	0	0	0		dme-mir-992	0	0	0	0	0		dme-mir-6-3	0	0	0	0	0
dme-mir-993	0	0	0	0	0		dme-mir-993	0	0	0	0	0		dme-mir-972	0	0	0	0	0
dme-mir-997	0	0	0	0	0		dme-mir-997	0	0	0	0	0		dme-mir-975	0	0	0	0	0
dme-mir-9a	0	0	0	0	0		dme-mir-9a	0	0	0	0	0		dme-mir-979	0	0	0	0	0
dme-mir-iab-4	0	0	0	0	0		dme-mir-iab-4	0	0	0	0	0		dme-mir-985	0	0	0	0	0
dme-mir-iab-8	0	0	0	0	0		dme-mir-iab-8	0	0	0	0	0		dme-mir-997	0	0	0	0	0
	529393	65489		463813				129607	62577		67021				1156508	202078		954271

## Sheet: Legend to Table S1
Supplemental Table 1. Abundances of miRNA sequencing reads in small RNA libraries from automiG S2R+ cells and from ubi-automiG transgenic adult flies. miG-1 and miG-2 are orange shaded. mir-5 and mir-6.1 are light-blue shaded. Note that the mir-5/mir-6 cluster is mostly expressed during embryogenesis and that only very few reads matching these miRNAs are recovered from the S2R+ and adult flies li…
