# Supplementary material for: AutomiG, a Biosensor to Detect Alterations in miRNA Biogenesis and in Small RNA Silencing Guided by Perfect Target Complementarity
Source: PLoS One. 2013 Sep 3;8(9):e74296. doi: 10.1371/journal.pone.0074296 (PMC3760873; doi:10.1371/journal.pone.0074296)
Supplement: Table S2 — List of selected compounds. The compounds were clustered in 22 structural families (A to V) using the Tanimoto coefficient and the K-modes procedure. Compounds selected for further validation are enlightened in orange. Shaded compounds were discarded as false positives after microscopy analysis because they emit diffuse fluorescence in the culture medium and/or form large fluorescent crystals. (XLS) [file pone.0074296.s002.xls]

## Sheet: Table S2
Supplemental Table S2
identifier	Spot count	Fluorescence fold-change	Family
D011-6224	802	3.82	A			spot count > 500
D011-4663	1695	5.74	A			fluorescence fold-change > 3.9
D011-4730	79	5.06	A			spot count > 500 and fluorescence fold-change > 3.9
D011-5602	75	4.96	A
D011-4648	580	4.2	A
D011-4150	1258	4.45	B
D010-0041	322	4.15	C
D010-0137	361	6.3	C
D010-0185	1023	6.78	C
D010-0120	992	5.09	C
D010-0121	372	4.94	C
D010-0127	385	4.57	C
D010-0175	461	4.43	C
D010-0072	625	3.57	C
C875-0896	1934	2.77	D
E643-0284	671	1.94	D
E643-0440	623	2.35	D
E643-0448	1399	3.1	D
E679-0308	853	3.86	D
E643-0008	55	4.65	E
E643-0099	1221	4.97	E
E643-0138	702	2.54	E
C614-5607	1260	2.61	F
C614-5608	1484	3.84	F
C614-5609	673	3.37	F
C614-5619	990	4.13	F
C614-5621	671	2.33	F
C614-5787	546	2.68	F
C614-5789	1924	3.77	F
C614-5792	1535	4.12	F
C614-5795	1591	4.61	F
C614-5804	859	3.46	F
C614-5813	1667	3.97	F
C614-5603	1660	4.05	F
C614-5785	720	2.57	F
C614-5771	989	3.63	G
C614-5774	718	3.61	G
C614-5776	849	3.95	G
C614-5778	1105	2.95	G
D094-0006	551	2.46	H
D094-0009	743	3.25	H
D094-0010	795	3.81	H
D094-0021	1163	4.95	H
D094-0027	1860	5.94	H
C301-2812	646	4.22	I
C301-2815	424	3.97	I
C301-2817	1565	4.73	I
D054-0217	42	4	J
D054-0219	362	3.93	J
E711-0046	769	4.12	K
C614-5617	1769	4.32	L
C788-0877	129	5.87	M
C788-0912	277	6.05	M
D015-0201	1046	4.63	N
D041-0038	2313	4.17	O
PRE 318	625	2.8	P
C169-0327	1706	3.75	Q
7756-0658	262	3.95	R
3601-0038	784	2.6	S
3730-0062	1303	2.47	S
2516-4080	1254	4.35	T
E711-0290	374	4.39	U
E711-0341	182	4.11	U
C908-0254	1577	4.78	V
08F05	792	1.34
08H05	0	over load
10G08	0	over load
13H11	837	1.37
C301-3697	3222	3.62
C669-2574	778	1.29
C768-0340	545	2.27
E146-1485	5	5.92
E146-1478	141	4.43
E146-1486	2	4.26
E701-0020	55	4.73
K809-1379	1	4.11
3030-5363	1140	1.11
3033-1760	585	1.82
4298-0770	646	1.11
4410-4189	4	4.31
6502-0187	602	2.58

## Sheet: Legend to Table S2
Supplemental Table 2. List of selected compounds. The compounds were clustered in 22 structural families (A to V) using the Tanimoto coefficient and the K-modes procedure. Compounds selected for further validation are enlightened in orange. Shaded compounds were discarded as false positives after microscopy analysis because they emit diffuse fluorescence in the culture medium and/or form large fl…
